# Supplementary material for: An International Study of Correlates of Women’s Positive Body Image
Source: Eur J Investig Health Psychol Educ. 2022 Oct 19;12(10):1521–34. doi: 10.3390/ejihpe12100107 (PMC9601667; doi:10.3390/ejihpe12100107)
Supplement: Supplementary file 1 [file ejihpe-12-00107-s001.zip]

Archive with 1 entries (1 files):
- ejihpe-1831049-supplementary.pdf
